# Supplementary material for: Expression of the Alternative Oxidase Influences Jun N-Terminal Kinase Signaling and Cell Migration
Source: Mol Cell Biol. 2018 Nov 28;38(24):e00110-18. doi: 10.1128/MCB.00110-18 (PMC6275184; doi:10.1128/MCB.00110-18)
Supplement: Supplemental file 1 [file zmb999101873sd1.xls]

## Sheet: Sheet1
Table S1
Drosophila strains used in the study
Notes
1. VDRC = Vienna Drosophila Resource Centre
2. genotypes in Bloomington format for clarity (no italics, square brackets instead of superscripts)
3. two versions of pnr-GAL4 driver, denoted (i) and (ii) as in figure legends
Strain description	Genotype	Short name as used here	Source including catalog number if from Stock Center	Original reference if known
Multiple balancer line	w-;If/CyO;TM3,Sb/TM6,Tb		Mika Rämet, University of Tampere
pnr driver (ii)	(i) pnr[MD237], incorporating also UAS-GFP on chromosome 3	pnr-GAL4 or pnr[MD237]	Patricia Simpson, University of Cambridge
pnr driver (i)	(ii) y[1] w[1118]; P{w[+mW.hs]=GawB}pnr[MD237]/TM3, P{w[+mC]=UAS-y.C}MC2, Ser[1]	pnr-GAL4 or pnr[MD237]	Bloomington stock centre, stock # 3039
RNAi line against msn	VDRC RNAi construct 108948, inserted on chromosome 2	KK 101517 (msn)	VDRC KK library, ID# 101517	Dietzl et al.
RNAi line against bsk	VDRC RNAi construct 10555, inserted on chromosome 2	GD 34138 (bsk)	VDRC GD library ID# 38138	Dietzl et al.
RNAi line against bsk	VDRC RNAi construct 108156, inserted on chromosome 2	KK 104569 (bsk)	VDRC KK library, ID# 104569	Dietzl et al.
RNAi line against hep	VDRC RNAi construct 1461, inserted on chromosome 2	GD 47507 (hep)	VDRC GD library ID# 47507	Dietzl et al.
RNAi line against hep	VDRC RNAi construct 1461, inserted on chromosome 3	GD 47509 (hep)	VDRC GD library ID# 47509	Dietzl et al.
RNAi line against pvr	VDRC RNAi construct 101575 inserted on chromosome 2	KK 105353 (pvr)	VDRC KK library ID# 105353	Dietzl et al.
RNAi line against kay	VDRC RNAi construct 1469, inserted on chromosome 3	GD 6212 (kay)	VDRC GD library ID# 6212	Dietzl et al.
RNAi line against kay	VDRC RNAi construct 9042, inserted on chromosome 3	GD 19512 (kay)	VDRC GD library ID# 19512	Dietzl et al.
RNAi line against Jra	VDRC RNAi construct 100582, inserted on chromosome 2	KK 107997 (Jra)	VDRC KK library ID# 107997	Dietzl et al.
RNAi line against Jra	VDRC RNAi construct 4400, inserted on chromosome X	GD 10835 (Jra)	VDRC GD library ID# 10835	Dietzl et al.
AOX transgenic line	w[1118];P{UAS-AOX;w+}F6, insertion on chromosome 2	UAS-AOX[F6]	in house	Fernandez-Ayala et al.
AOX transgenic line	w[1118];P{UAS-AOX;w+}F24, insertion on chromosome 3	UAS-AOX[F24]	in house	Fernandez-Ayala et al.
AOX transgenic line	P{tub-AOX.K}35, insertion on chromosome X	tub-AOX[35]	in house	Kemppainen et al.
AOX transgenic line	P{tub-AOX.K}50, insertion on chromosome 2	tub-AOX[50]	in house	Kemppainen et al.
X-chromosome balancer line	B[1] sc[8] y[31d] In(1)FM7	FM7	maintained long-term in house, abailable from Bloomington Stock Centre
GFP transgenic line	w[1118];P{UAS-GFP.nls}8, insertion on chromosome 3	GFP.nls	Bloomington stock centre, stock # 4776
puc overexpressor	not assigned, UAS-puc2A inserted on chromosome 3	UAS-puc	Alfonso Martinez-Arias, University of Cambridge	Martin-Blanco et al.
pnr mutant	mwh[1] jv[1] pnr[D1]/TM2	pnr[D1]	Patricia Simpson, University of Cambridge	Ramain et al.
	REFERENCES
	Dietzl G, Chen D, Schnorrer F, Su KC, Barinova Y, Fellner M, Gasser B, Kinsey K, Oppel S, Scheiblauer S, Couto A, Marra V, Keleman K, Dickson BJ. 2007. A genome-wide transgenic RNAi library for conditional gene inactivation in Drosophila. Nature 448:151–156. https://doi.org/10.1038/nature05954.
	Fernandez-Ayala DJ, Sanz Vartiainen AS, Kemppainen KK, Babusiak M, Mustalahti E, Costa R, Tuomela T, Zeviani M, Chung J, O’Dell KMO, Rustin P, Jacobs HT. 2009. Expression of the Ciona intestinalis alternative oxidase (AOX) in Drosophila complements defects in mitochondrial oxidative phosphorylation. Cell Metab 9:449–460. https://doi.org/10.1016/j.cmet.2009.03.004.
	Kemppainen KK, Rinne J, Sriram A, Lakanmaa M, Zeb A, Tuomela T, Popplestone A, Singh S, Sanz A, Rustin P, Jacobs HT. 2014. Expression of alternative oxidase in Drosophila ameliorates diverse phenotypes due to cytochrome oxidase deficiency. Hum Mol Genet 23:2078 –2093. https://doi.org/10.1093/hmg/ddt601.
	Martin-Blanco E, Gampel A, Ring J, Virdee K, Kirov N, Tolkovsky AM, Martinez-Arias A. 1998. puckered encodes a phosphatase that mediates a feedback loop regulating JNK activity during dorsal closure in Drosophila. Genes Dev 12:557–570. https://doi.org/10.1101/gad.12.4.557.
	Ramain P, Heitzler P, Haenlin M, Simpson P. 1993. pannier, a negative regulator of achaete and scute in Drosophila, encodes a zinc finger protein with homology to the vertebrate transcription factor GATA-1. Development 119:1277–1291.
