# Supplementary material for: Expression of the Alternative Oxidase Influences Jun N-Terminal Kinase Signaling and Cell Migration
Source: Mol Cell Biol. 2018 Nov 28;38(24):e00110-18. doi: 10.1128/MCB.00110-18 (PMC6275184; doi:10.1128/MCB.00110-18)
Supplement: Supplemental file 2 [file zmb999101873sd2.xls]

## Sheet: Sheet1
Table S2
Generic examples of genetic crosses used in the experiments
Group	Female parental genotype	Male parental genotype		Purpose								Examples
i	w- ; RNAi ; UAS-AOX[F24] / Sb	w- / Y ; 2 ; pnr-GAL4 / Tm3Ser		test rescue of homozygous RNAi constructs on chromosome 2								GD 34138 (bsk), KK 104569 (bsk), GD 47507(hep), KK 105353 (pvr), KK 107997 (Jra).
	w- ; RNAi ; GFP.nls / Sb	w- / Y ; 2 ; pnr-GAL4 / Tm3Ser
	w- ; RNAi ; UAS-AOX[F24] / Tb	w- / Y ; 2 ; pnr-GAL4 / Tm3Sb
ii	w- ; UAS-AOX[F6] / CyO ; RNAi	w- / Y ; 2 ; pnr-GAL4 / Tm3Ser		test rescue of homozygous RNAi constructs on chromosome 3								GD 19512 (kay), GD 47509 (hep), GD 6212 (kay)
iii	w- ; RNAi / CyO ; GFP.nls / Sb	w- / Y ; 2 ; pnr-GAL4 / Tm3Sb		test rescue of heterozygous RNAi constructs on chromosome 2								KK 10157 (msn)
	w- ; RNAi / CyO ; UAS-AOX[F24] / Sb
iv	RNAi / FM7 ; UAS-AOX[F6] / UAS-AOX[F6] ; 3	w- / Y ; 2 ; pnr-GAL4 / Tm3Sb	)	test rescue of RNAi construct on chromosome X								GD 10835 (Jra)
	RNAi / FM7 ; 2 ; 3	w- / Y ; 2 ; pnr-GAL4 / Tm3Sb	)
v	w- ; UAS-AOX[F6] / CyO ; UAS-puc	w- / Y ; 2 ; pnr-GAL4 / Tm3Sb		test rescue of puc OE driven by construct n chromosome 3								UAS-puc
	w- ; GFP.nls / CyO ; UAS-puc	w- / Y ; 2 ; pnr-GAL4 / Tm3Sb
vi	tub-AOX[35] ; tub-AOX[50] ; pnr[MD237] / TM3Sb	tub-AOX[35] / Y ; tub-AOX[50] ; pnr[D1] / TM3Sb		test rescue of compound heterozygous mutants of pnr								pnr[MD237] plus pnr[D1]
	w- ; UAS-AOX[F6] / CyO ; pnr[MD237] / TM3Sb	w- / Y ; pnr[D1] / TM3Sb
Notes
		.
1. genotypes abbreviated as in Table S1, with superscripts shown instead in square brackets for clarity
