# Supplementary material for: Expression of the Alternative Oxidase Influences Jun N-Terminal Kinase Signaling and Cell Migration
Source: Mol Cell Biol. 2018 Nov 28;38(24):e00110-18. doi: 10.1128/MCB.00110-18 (PMC6275184; doi:10.1128/MCB.00110-18)
Supplement: Supplemental file 3 [file zmb999101873sd3.xls]

## Sheet: Sheet1
Table S3
Dose-response to JNK modulators
PMA			concentration	normalized luninescence
n=3				mean	SD
			untreated	1.00
			2 nM	2.34	0.50
			4 nM	4.92	0.74
			6 nM	6.93	1.62
			8 nM	11.60	1.35
			10 nM	17.78	1.91
			50 nM	24.64	1.99
JNK inhibitor V (plus 10 nM PMA)
n=3
			PMA only	1.00
			5 μM	0.85	0.092
			10 μM	0.63	0.040
			20 μM	0.16	0.050
			50 μM	0.02	0.003
Notes
1. normalization to the conditions shown in yellow bkd
