# Supplementary material for: Expression of the Alternative Oxidase Influences Jun N-Terminal Kinase Signaling and Cell Migration
Source: Mol Cell Biol. 2018 Nov 28;38(24):e00110-18. doi: 10.1128/MCB.00110-18 (PMC6275184; doi:10.1128/MCB.00110-18)
Supplement: Supplemental file 4 [file zmb999101873sd4.xls]

## Sheet: Sheet1
Table S4
Repeats of experiments shown in Fig. 7,
Notes
1. values used for normalization indicated with yellow bkd
2. missing data, transfections failed (all values 2 orders of magnitude lower)
3. ANOVA with Tukey HSD correction, ** p < 0.01, * p < 0.05
Repeat of Fig. 7A
Description = pMT-AOX (or empty vector) Cu induced, with intact or mutated RE reporters, pAct-RL for normalization +/- p+UAST-Hep[act] and pAct-Gal4 for JNK activation
				intact RE					mutated RE
				AOX act	control act	AOX basal	control basal		AOX act	control act	AOX basal	control basal
			mean	14.24	13.95	2.78	2..09		1.10	[note 2]	1.07	1.00
			SEM	0.16	0.10	0.07	0.05		0.01		0.01	0.03
			ANOVA: intact RE, act v. all other classes **; intact RE, basal v. all other classes **
Repeat of Fig. 7B
Description = pAC/AOX (or empty vector), with intact or mutated RE reporters, pAct-RL for normalization +/- p+UAST-Hep[act] and pAct-Gal4 for JNK activation
				intact RE					mutated RE
				AOX act	control act	AOX basal	control basal		AOX act	control act	AOX basal	control basal
			mean	22.20	17.50	1.90	1.70		1.30	1.60	0.90	1.00
			SEM	2.40	0.70	0.10	0.10		0.01	0.01	0.01	0.01
			ANOVA: intact RE, act v. all other classes **
Equivalent experiment to Fig. 7C, using pAC/AOX and pAC/mutAOX instead of the pUAST constructs
Description =pAC/AOX (or empty vector), with intact or mutated RE reporters, pAct-RL for normalization +/- p+UAST-Hep[act] and pAct-Gal4 for JNK activation
				intact RE
				AOX act	mutAOX, act	AOX basal	mutAOX,basal
			mean	15.20	18.09	1.06	1.00
			SEM	3.97	0.46	0.03	0.02
			ANOVA: all act v. all basal **
Repeat of Fig. 7D
Description = pAC/AOX (or empty vector), with intact or mutated RE reporters, pAct-RL for normalization +/- Hep KD by RNAi
				intact RE					mutated RE
				AOX KD	control KD	AOX basal	control basal		AOX KD	control KD	AOX basal	control basal
			mean	0.97	0.96	1.26	1.00		0.30	0.31	0.32	0.25
			SEM	0.08	0.08	0.03	0.03		0.04	0.02	0.01	0.01
