# Supplementary material for: Expression of the Alternative Oxidase Influences Jun N-Terminal Kinase Signaling and Cell Migration
Source: Mol Cell Biol. 2018 Nov 28;38(24):e00110-18. doi: 10.1128/MCB.00110-18 (PMC6275184; doi:10.1128/MCB.00110-18)
Supplement: Supplemental file 5 [file zmb999101873sd5.xls]

## Sheet: Sheet1
Table S5
Validation of HEK-AP1 AOX and mutAOX clones by respirometry
Notes
1. all clones were pre-selected by FACS, based on fluorescence of co-transduced marker GFP (see examples below)
2. resprometry performed only once for each clone, but in all cases unambiguous and as predicted
3. all values in μmol O2 per min per 10exp6 cells
type	cell-line ID	ci-linked	cII-linked	AOX-dep	cIV-linked
control cells
	HEK AP1	4.26	5.54	0	16.96
AOX clones
	AOX7	3.92	5.96	5.18	14.70
	APX12	3.30	5.78	5.50	19.66
	AOX34	4.16	5.68	4.84	18.56
	AOX37	3.16	5.76	5.02	15.42
mutAOX clones
	mut6	3.16	5.64	0	16.66
	mut8	1.56	3.18	0	8.56
	mutGx	2.44	4.84	0	11.90
	mutXX	5.22	7.28	0	16.84
EXAMPLES OF FACS ANALYSIS - line AOX2 was a mixed cell poulation and therefore discarded
